# Supplementary material for: Potential of Apigenin, Berberine, Chrysin, and Luteolin to Overcome Doxorubicin Resistance in Acute Promyelocytic Leukemia HL-60 Cells
Source: Int J Mol Sci. 2025 Oct 30;26(21):10565. doi: 10.3390/ijms262110565 (PMC12610337; doi:10.3390/ijms262110565)
Supplement: Supplementary file 1 [file ijms-26-10565-s001.zip]

Archive with 1 entries (1 files):
- ijms-3883563-SI.pdf
